# Supplementary material for: p53 Ubiquitination Comediated by HUWE1 and TRAF6 Contributes to White Spot Syndrome Virus Infection in Crustacean
Source: J Virol. 2022 Mar 23;96(6):e02029-21. doi: 10.1128/jvi.02029-21 (PMC8941888; doi:10.1128/jvi.02029-21)
Supplement: Supplemental file 1 — Table S1 . Download jvi.02029-21-s0001.xlsx, XLSX file, 0.01 MB [file jvi.02029-21-s0001.xlsx]

## Sheet: Sheet1
Table S1. Identification of p53 binding proteins by immunoprecipitation and LC-MS/MS analysis
Accession	Area anti-P53 IgG	Area Mouse IgG	Peptides	Description
CL768.Contig1_OhDZ_1	106000	N/A	23	SERCA Ca(2+)-ATPase pump
CL1864.Contig2_OhDZ_1	25200000	N/A	44	p53
CL620.Contig4_OhDZ_1	174000	N/A	16	Translational activator GCN1
Unigene5906_OhDZ_1	17300	N/A	6	Tubulin beta-2
CL5496.Contig6_OhDZ_1	281000	N/A	7	Endothelin-converting enzyme 2
Unigene1105_OhDZ_1	305000	N/A	4	Cyclophilin A
CL4388.Contig2_OhDZ_1	106000	N/A	5	Monoglyceride lipase
Unigene1362_OhDZ_1	9520	N/A	3	Ribosomal protein L36
Unigene6645_OhDZ_1	17200	N/A	3	Glutamyl-tRNA synthetase
Unigene1942_OhDZ_1	35700	N/A	4	Beta-actin
CL4620.Contig2_OhDZ_1	10400	N/A	3	Eukaryotic translation elongation factor 1
CL725.Contig2_OhDZ_1	79100	N/A	4	Tyrosine-protein phosphatase
Unigene4360_OhDZ_1	76000	N/A	3	Nucleotide-binding oligomerization domain containing 2
CL4787.Contig2_OhDZ_1	15400	N/A	2	Ubiquitin carboxyl-terminal hydrolase
Unigene3076_OhDZ_1	38300	N/A	3	Mitochondrial carrier homolog 2
CL2192.Contig1_OhDZ_1	45300	N/A	2	Protein phosphatase 2A
Unigene2474_OhDZ_1	47100	N/A	3	Long-chain-fatty-acid--CoA ligase 4
Unigene1109_OhDZ_1	242000	N/A	2	Profilin
CL1112.Contig4_OhDZ_1	17100	N/A	2	Heterogeneous nuclear ribonucleoprotein U-like protein 1
Unigene7230_OhDZ_1	52500	N/A	3	E3 ubiquitin-protein ligase HUWE1
Unigene3318_OhDZ_1	36100	N/A	2	cAMP-dependent protein kinase
Unigene5701_OhDZ_1	36300	N/A	2	SUMO-activating enzyme subunit 2
Unigene2999_OhDZ_1	10900	N/A	2	Signal recognition particle receptor alpha subunit
CL2831.Contig1_OhDZ_1	29600	N/A	3	Oxidoreductase GLYR1
Unigene18219_OhDZ_1	31000	N/A	2	Ras-related protein Rab-21
CL444.Contig2_OhDZ_1	18300	N/A	2	Heat shock protein 90
Unigene1605_OhDZ_1	56200	N/A	1	Splicing factor arginine/serine-rich 2
CL3359.Contig1_OhDZ_1	42900	N/A	2	Ubiquitin carboxyl-terminal hydrolase isozyme L5
CL4391.Contig1_OhDZ_1	57400	N/A	3	Trypsin
Unigene8953_OhDZ_1	19500	N/A	2	Apoptosis inhibitor
CL1641.Contig2_OhDZ_1	43500	N/A	3	Histidyl-tRNA synthetase
Unigene4546_OhDZ_1	35300	N/A	2	NADH dehydrogenase
Unigene1431_OhDZ_1	149000	N/A	1	Rho family small GTP binding protein cdc42
Unigene1166_OhDZ_1	6330	N/A	1	Integrin
Unigene7332_OhDZ_1	20500	N/A	1	Cytoplasmic carbonic anydrase
Unigene5731_OhDZ_1	30500	N/A	2	Probable nuclear transport factor 2
CL5076.Contig1_OhDZ_1	11600	N/A	2	SAPS domain family member 3
CL997.Contig1_OhDZ_1	6970	N/A	1	Vesicle docking protein P115
Unigene4681_OhDZ_1	10100	N/A	2	B-cell receptor-associated protein
Unigene1273_OhDZ_1	18200	N/A	1	60S ribosomal protein L27
Unigene1687_OhDZ_1	22100	N/A	2	Spliceosome RNA helicase BAT1
CL2420.Contig1_OhDZ_1	3180	N/A	2	Vascular endothelial growth factor receptor 1
CL4306.Contig1_OhDZ_1	34800	N/A	2	Arsenical pump-driving ATPase
Unigene3680_OhDZ_1	16400	N/A	3	TNF receptor associated factor 6
CL477.Contig1_OhDZ_1	45400	N/A	3	GTPase-activating protein 12
Unigene300_OhDZ_1	32000	N/A	2	Acyl-Coenzyme A dehydrogenase
CL569.Contig4_OhDZ_1	3210	N/A	1	NF-kappa-B inhibitor-interacting Ras-like protein
Unigene1147_OhDZ_1	28200	N/A	3	Clip domain serine proteinase 1
CL1367.Contig2_OhDZ_1	15300	N/A	1	Methionyl-tRNA synthetase
Unigene1124_OhDZ_1	37800	N/A	1	Cytochrome c oxidase subunit III
Unigene36069_OhDZ_1	24500	N/A	2	Methylenetetrahydrofolate dehydrogenase 1
CL2070.Contig2_OhDZ_1	7710	N/A	1	Trimeric intracellular cation channel type B
Unigene5886_OhDZ_1	3410	N/A	1	Phosphatidylinositol-4-phosphate 3-kinase C2 domain
Unigene4082_OhDZ_1	11200	N/A	1	26S protease regulatory subunit 10B
Unigene16168_OhDZ_1	8890	N/A	1	Tetratricopeptide repeat protein
CL2136.Contig2_OhDZ_1	26000	N/A	1	Nitric oxide synthase
CL572.Contig1_OhDZ_1	8790	N/A	1	Importin-7
CL1716.Contig1_OhDZ_1	12600	N/A	2	Phosphatidylinositol-binding clathrin assembly protein LAP
Unigene7928_OhDZ_1	12400	N/A	2	Electron transfer flavoprotein subunit beta
Unigene777_OhDZ_1	7270	N/A	1	Dehydrogenase/reductase SDR family member 12
CL4494.Contig1_OhDZ_1	8910	N/A	1	Mitochondrial peptidyl-tRNA hydrolase 2
CL886.Contig5_OhDZ_1	79600	N/A	1	CKLF-like MARVEL transmembrane domain-containing protein 4
Unigene3475_OhDZ_1	4800	N/A	1	Serine/threonine-protein kinase PAK 2
CL419.Contig2_OhDZ_1	13800	N/A	1	Ninjurin-2
CL1345.Contig2_OhDZ_1	11100	N/A	1	Signal transducer and activator of transcription
Unigene18376_OhDZ_1	13500	N/A	2	Pyridoxal-dependent decarboxylase domain-containing protein 1
CL4527.Contig1_OhDZ_1	1300	N/A	1	Huntingtin-interacting protein 1
CL3071.Contig1_OhDZ_1	9320	N/A	2	Proteasome-associated protein ECM29
CL3603.Contig1_OhDZ_1	9210	N/A	1	Serine/threonine-protein kinase 25
Unigene1205_OhDZ_1	9930	N/A	1	Syntaxin
CL1862.Contig1_OhDZ_1	4730	N/A	1	CCR4-NOT transcription complex subunit 1
CL1143.Contig1_OhDZ_1	1090	N/A	1	Vacuolar protein sorting-associated protein 13C
Unigene7226_OhDZ_1	9650	N/A	1	Sperm-associated antigen
CL3205.Contig2_OhDZ_1	16200	N/A	1	TAR DNA-binding protein 43
Unigene2843_OhDZ_1	6980	N/A	1	GTP-binding protein
Unigene5182_OhDZ_1	17600	N/A	1	Protein phosphatase 1G
Unigene13568_OhDZ_1	17000	N/A	1	Methyltransferase-like protein
Unigene1410_OhDZ_1	24500	N/A	2	Splicing factor arginine/serine-rich 7
Unigene14607_OhDZ_1	7540	N/A	1	Ceramide synthase 6
CL3342.Contig2_OhDZ_1	4340	N/A	1	Organic cation transporter protein
CL938.Contig2_OhDZ_1	17200	N/A	1	Arginyl-tRNA synthetase
